# Supplementary material for: One-Pot Synthesis of Pd@Pt Core-Shell Icosahedron for Efficient Oxygen Reduction
Source: Materials (Basel). 2025 Mar 13;18(6):1279. doi: 10.3390/ma18061279 (PMC11943620; doi:10.3390/ma18061279)
Supplement: Supplementary file 1 [file materials-18-01279-s001.zip]

Archive with 1 entries (1 files):
- materials-3507902-supplementary.pdf
